# Supplementary material for: Tissue Kallikrein-1 Suppresses Type I Interferon Responses and Reduces Depressive-Like Behavior in the MRL/lpr Lupus-Prone Mouse Model
Source: Int J Mol Sci. 2024 Sep 19;25(18):10080. doi: 10.3390/ijms251810080 (PMC11432477; doi:10.3390/ijms251810080)
Supplement: Supplementary file 1 [file ijms-25-10080-s001.zip]

Archive with 1 entries (1 files):
- ijms-3163507-supplementary.pdf
